# Supplementary material for: Seasonal fluctuations of litter and soil Collembola and their drivers in rainforest and plantation systems
Source: PeerJ. 2024 Apr 1;12:e17125. doi: 10.7717/peerj.17125 (PMC10993886; doi:10.7717/peerj.17125)
Supplement: Supplemental Information 2 [file peerj-12-17125-s002.xlsx]

## Sheet: Sheet1
Season	Species	lifeform	plotID	System	Layer	abundance
S1	Acrocyrtus sp.1	atmobiotic	HO1	Oil palm	litter	1
S1	Dicranocentrus sp.1	atmobiotic	HO1	Oil palm	litter	7
S2	Entomobrya sp.1	atmobiotic	HO1	Oil palm	litter	8
S4	Entomobrya sp.1	atmobiotic	HO1	Oil palm	litter	2
S1	Lepidocyrtus sp.1	atmobiotic	HO1	Oil palm	litter	1
S1	Ptenothrix sp.1	atmobiotic	HO1	Oil palm	litter	3
S2	Ptenothrix sp.1	atmobiotic	HO1	Oil palm	litter	4
S2	Sminthuridae gen. sp.1	atmobiotic	HO1	Oil palm	litter	2
S2	Sphaeridia sp.1	atmobiotic	HO1	Oil palm	litter	2
S4	Sphaeridia sp.1	atmobiotic	HO1	Oil palm	litter	1
S3	Sphyroteca sp.1	atmobiotic	HO1	Oil palm	litter	1
S1	Folsomides centralis	epedaphic	HO1	Oil palm	litter	19
S2	Folsomides centralis	epedaphic	HO1	Oil palm	litter	41
S4	Folsomides centralis	epedaphic	HO1	Oil palm	litter	75
S1	Pseudachorutes sp.1	epedaphic	HO1	Oil palm	litter	1
S1	Isotomiella cf. alulu	euedaphic	HO1	Oil palm	litter	6
S2	Isotomiella cf. alulu	euedaphic	HO1	Oil palm	litter	5
S4	Isotomiella cf. alulu	euedaphic	HO1	Oil palm	litter	2
S2	Isotomiella cf. minor	euedaphic	HO1	Oil palm	litter	4
S4	Megalothorax cf.minimus	euedaphic	HO1	Oil palm	litter	3
S1	Pseudosinella sp.1	euedaphic	HO1	Oil palm	litter	4
S2	Pseudosinella sp.1	euedaphic	HO1	Oil palm	litter	11
S4	Pseudosinella sp.1	euedaphic	HO1	Oil palm	litter	7
S2	Thalassaphorura sp.1	euedaphic	HO1	Oil palm	litter	3
S4	Alloscopus tetracanthus	hemiedaphic	HO1	Oil palm	litter	1
S2	Folsomides cf.americanus	hemiedaphic	HO1	Oil palm	litter	21
S1	Folsomides parvulus	hemiedaphic	HO1	Oil palm	litter	3
S2	Folsomides parvulus	hemiedaphic	HO1	Oil palm	litter	10
S4	Folsomides parvulus	hemiedaphic	HO1	Oil palm	litter	6
S4	Ascocyrtus cinctus	atmobiotic	HO2	Oil palm	litter	1
S1	Callyntrura sp.1	atmobiotic	HO2	Oil palm	litter	2
S4	Callyntrura sp.1	atmobiotic	HO2	Oil palm	litter	4
S2	Dicranocentrus sp.1	atmobiotic	HO2	Oil palm	litter	1
S4	Dicranocentrus sp.1	atmobiotic	HO2	Oil palm	litter	1
S1	Homidia cingula	atmobiotic	HO2	Oil palm	litter	2
S2	Ptenothrix sp.1	atmobiotic	HO2	Oil palm	litter	1
S4	Salina sp.1	atmobiotic	HO2	Oil palm	litter	4
S2	Sminthuridae gen. sp.1	atmobiotic	HO2	Oil palm	litter	2
S1	Folsomides centralis	epedaphic	HO2	Oil palm	litter	11
S2	Folsomides centralis	epedaphic	HO2	Oil palm	litter	61
S4	Folsomides centralis	epedaphic	HO2	Oil palm	litter	50
S2	Isotomurus cf.parabalteatus	epedaphic	HO2	Oil palm	litter	5
S2	Proisotoma sp.1	epedaphic	HO2	Oil palm	litter	4
S4	Isotomiella cf. alulu	euedaphic	HO2	Oil palm	litter	1
S4	Megalothorax cf.minimus	euedaphic	HO2	Oil palm	litter	2
S4	Pseudosinella sp.1	euedaphic	HO2	Oil palm	litter	9
S3	Thalassaphorura sp.1	euedaphic	HO2	Oil palm	litter	2
S3	Alloscopus tetracanthus	hemiedaphic	HO2	Oil palm	litter	1
S2	Folsomides cf.americanus	hemiedaphic	HO2	Oil palm	litter	2
S2	Folsomides parvulus	hemiedaphic	HO2	Oil palm	litter	1
S4	Folsomides parvulus	hemiedaphic	HO2	Oil palm	litter	2
S4	Rambutsinella sp.(cf. scopae)	hemiedaphic	HO2	Oil palm	litter	5
S4	Superodontella sp.1	hemiedaphic	HO2	Oil palm	litter	2
S2	Acrocyrtus sp.1	atmobiotic	HO3	Oil palm	litter	21
S1	Ascocyrtus cinctus	atmobiotic	HO3	Oil palm	litter	1
S2	Dicranocentrus sp.1	atmobiotic	HO3	Oil palm	litter	1
S2	Homidia cingula	atmobiotic	HO3	Oil palm	litter	1
S4	Lepidocyrtus sp.1	atmobiotic	HO3	Oil palm	litter	2
S1	Ptenothrix sp.1	atmobiotic	HO3	Oil palm	litter	1
S2	Ptenothrix sp.1	atmobiotic	HO3	Oil palm	litter	10
S1	Salina sp.1	atmobiotic	HO3	Oil palm	litter	1
S2	Sminthuridae gen. sp.1	atmobiotic	HO3	Oil palm	litter	12
S3	Sminthuridae gen. sp.1	atmobiotic	HO3	Oil palm	litter	3
S1	Folsomides centralis	epedaphic	HO3	Oil palm	litter	4
S2	Folsomides centralis	epedaphic	HO3	Oil palm	litter	49
S3	Folsomides centralis	epedaphic	HO3	Oil palm	litter	1
S4	Folsomides centralis	epedaphic	HO3	Oil palm	litter	10
S1	Isotomiella cf. alulu	euedaphic	HO3	Oil palm	litter	4
S4	Isotomiella cf. alulu	euedaphic	HO3	Oil palm	litter	10
S2	Pseudosinella sp.1	euedaphic	HO3	Oil palm	litter	6
S4	Pseudosinella sp.1	euedaphic	HO3	Oil palm	litter	1
S1	Folsomides parvulus	hemiedaphic	HO3	Oil palm	litter	3
S2	Folsomides parvulus	hemiedaphic	HO3	Oil palm	litter	5
S4	Ascocyrtus cinctus	atmobiotic	HO4	Oil palm	litter	1
S4	Callyntrura sp.1	atmobiotic	HO4	Oil palm	litter	1
S1	Dicranocentrus sp.1	atmobiotic	HO4	Oil palm	litter	1
S4	Dicranocentrus sp.1	atmobiotic	HO4	Oil palm	litter	1
S1	Homidia cingula	atmobiotic	HO4	Oil palm	litter	1
S3	Lepidocyrtus sp.1	atmobiotic	HO4	Oil palm	litter	1
S4	Lepidocyrtus sp.1	atmobiotic	HO4	Oil palm	litter	2
S1	Ptenothrix sp.1	atmobiotic	HO4	Oil palm	litter	1
S4	Ptenothrix sp.1	atmobiotic	HO4	Oil palm	litter	2
S3	Sminthuridae gen. sp.1	atmobiotic	HO4	Oil palm	litter	4
S1	Sminthurinus sp.1	atmobiotic	HO4	Oil palm	litter	2
S4	Sphaeridia sp.1	atmobiotic	HO4	Oil palm	litter	1
S4	Sphyroteca sp.1	atmobiotic	HO4	Oil palm	litter	2
S1	Folsomides centralis	epedaphic	HO4	Oil palm	litter	5
S2	Folsomides centralis	epedaphic	HO4	Oil palm	litter	9
S3	Folsomides centralis	epedaphic	HO4	Oil palm	litter	1
S4	Folsomides centralis	epedaphic	HO4	Oil palm	litter	45
S1	Isotomurus cf.parabalteatus	epedaphic	HO4	Oil palm	litter	1
S4	Pseudachorutes sp.1	epedaphic	HO4	Oil palm	litter	1
S1	Isotomiella cf. alulu	euedaphic	HO4	Oil palm	litter	1
S2	Isotomiella cf. alulu	euedaphic	HO4	Oil palm	litter	2
S2	Pseudosinella sp.1	euedaphic	HO4	Oil palm	litter	3
S4	Pseudosinella sp.1	euedaphic	HO4	Oil palm	litter	23
S2	Thalassaphorura sp.1	euedaphic	HO4	Oil palm	litter	1
S4	Folsomides parvulus	hemiedaphic	HO4	Oil palm	litter	10
S3	Acrocyrtus sp.1	atmobiotic	HF1	Rainforest	litter	1
S4	Acrocyrtus sp.3	atmobiotic	HF1	Rainforest	litter	1
S2	Ascocyrtus cinctus	atmobiotic	HF1	Rainforest	litter	1
S3	Ascocyrtus cinctus	atmobiotic	HF1	Rainforest	litter	7
S4	Ascocyrtus cinctus	atmobiotic	HF1	Rainforest	litter	2
S1	Callyntrura sp.1	atmobiotic	HF1	Rainforest	litter	4
S3	Callyntrura sp.1	atmobiotic	HF1	Rainforest	litter	1
S4	Callyntrura sp.1	atmobiotic	HF1	Rainforest	litter	1
S4	Entomobrya sp.1	atmobiotic	HF1	Rainforest	litter	8
S4	Lepidocyrtus sp.1	atmobiotic	HF1	Rainforest	litter	2
S3	Pararrhopalites sp.1	atmobiotic	HF1	Rainforest	litter	2
S4	Pararrhopalites sp.1	atmobiotic	HF1	Rainforest	litter	2
S1	Sminthuridae gen. sp.1	atmobiotic	HF1	Rainforest	litter	15
S4	Sminthuridae gen. sp.1	atmobiotic	HF1	Rainforest	litter	39
S1	Sminthurinus sp.1	atmobiotic	HF1	Rainforest	litter	16
S4	Sminthurinus sp.1	atmobiotic	HF1	Rainforest	litter	2
S1	Sphaeridia sp.1	atmobiotic	HF1	Rainforest	litter	30
S3	Sphaeridia sp.1	atmobiotic	HF1	Rainforest	litter	216
S4	Sphaeridia sp.2	atmobiotic	HF1	Rainforest	litter	43
S3	Sphyroteca sp.1	atmobiotic	HF1	Rainforest	litter	31
S1	Folsomides centralis	epedaphic	HF1	Rainforest	litter	7
S3	Folsomides centralis	epedaphic	HF1	Rainforest	litter	39
S4	Folsomides centralis	epedaphic	HF1	Rainforest	litter	3
S3	Pseudachorutes sp.1	epedaphic	HF1	Rainforest	litter	12
S1	Folsomina onychiurina	euedaphic	HF1	Rainforest	litter	8
S1	Isotomiella cf. minor	euedaphic	HF1	Rainforest	litter	24
S4	Isotomiella cf. minor	euedaphic	HF1	Rainforest	litter	15
S1	Isotomiella symetrimucronata	euedaphic	HF1	Rainforest	litter	7
S4	Isotomiella symetrimucronata	euedaphic	HF1	Rainforest	litter	7
S1	Megalothorax cf.minimus	euedaphic	HF1	Rainforest	litter	31
S3	Megalothorax cf.minimus	euedaphic	HF1	Rainforest	litter	3
S4	Megalothorax cf.minimus	euedaphic	HF1	Rainforest	litter	21
S3	Onychiuridae gen. sp.	euedaphic	HF1	Rainforest	litter	10
S4	Pronura sp.1	euedaphic	HF1	Rainforest	litter	1
S1	Pseudosinella sp.1	euedaphic	HF1	Rainforest	litter	40
S3	Pseudosinella sp.1	euedaphic	HF1	Rainforest	litter	45
S4	Pseudosinella sp.1	euedaphic	HF1	Rainforest	litter	61
S4	Thalassaphorura sp.1	euedaphic	HF1	Rainforest	litter	1
S1	Folsomides parvulus	hemiedaphic	HF1	Rainforest	litter	72
S3	Folsomides parvulus	hemiedaphic	HF1	Rainforest	litter	73
S4	Folsomides parvulus	hemiedaphic	HF1	Rainforest	litter	6
S1	Rambutsinella sp.(cf. scopae)	hemiedaphic	HF1	Rainforest	litter	1
S3	Rambutsinella sp.(cf. scopae)	hemiedaphic	HF1	Rainforest	litter	4
S4	Rambutsinella sp.(cf. scopae)	hemiedaphic	HF1	Rainforest	litter	11
S1	Xenylla sp.1	hemiedaphic	HF1	Rainforest	litter	3
S4	Cyphoderopsis sp.1	ant-associated	HF2	Rainforest	litter	11
S2	Acrocyrtus sp.1	atmobiotic	HF2	Rainforest	litter	1
S4	Acrocyrtus sp.3	atmobiotic	HF2	Rainforest	litter	9
S3	Allacma sp.1	atmobiotic	HF2	Rainforest	litter	11
S1	Ascocyrtus cinctus	atmobiotic	HF2	Rainforest	litter	32
S2	Ascocyrtus cinctus	atmobiotic	HF2	Rainforest	litter	92
S3	Ascocyrtus cinctus	atmobiotic	HF2	Rainforest	litter	24
S4	Ascocyrtus cinctus	atmobiotic	HF2	Rainforest	litter	69
S4	Callyntrura sp.1	atmobiotic	HF2	Rainforest	litter	3
S1	Cinctocyrtus cf. cinctus	atmobiotic	HF2	Rainforest	litter	26
S4	Entomobrya sp.1	atmobiotic	HF2	Rainforest	litter	25
S4	Pararrhopalites sp.1	atmobiotic	HF2	Rainforest	litter	11
S3	Salina sp.1	atmobiotic	HF2	Rainforest	litter	2
S4	Salina sp.1	atmobiotic	HF2	Rainforest	litter	1
S1	Sminthuridae gen. sp.1	atmobiotic	HF2	Rainforest	litter	25
S2	Sminthuridae gen. sp.1	atmobiotic	HF2	Rainforest	litter	9
S4	Sminthuridae gen. sp.1	atmobiotic	HF2	Rainforest	litter	8
S2	Sminthurides sp.1	atmobiotic	HF2	Rainforest	litter	2
S4	Sminthurinus sp.1	atmobiotic	HF2	Rainforest	litter	4
S2	Sphaeridia sp.1	atmobiotic	HF2	Rainforest	litter	5
S3	Sphaeridia sp.1	atmobiotic	HF2	Rainforest	litter	35
S2	Sphaeridia sp.2	atmobiotic	HF2	Rainforest	litter	4
S4	Sphaeridia sp.2	atmobiotic	HF2	Rainforest	litter	17
S2	Sphyroteca sp.1	atmobiotic	HF2	Rainforest	litter	13
S2	Folsomides centralis	epedaphic	HF2	Rainforest	litter	3
S4	Folsomides centralis	epedaphic	HF2	Rainforest	litter	3
S2	Pseudachorutella cf. stachi	epedaphic	HF2	Rainforest	litter	8
S2	Pseudachorutes sp.1	epedaphic	HF2	Rainforest	litter	14
S2	Folsomina onychiurina	euedaphic	HF2	Rainforest	litter	1
S4	Folsomina onychiurina	euedaphic	HF2	Rainforest	litter	2
S2	Isotomiella cf. alulu	euedaphic	HF2	Rainforest	litter	9
S3	Isotomiella cf. alulu	euedaphic	HF2	Rainforest	litter	32
S1	Isotomiella cf. minor	euedaphic	HF2	Rainforest	litter	15
S1	Isotomiella symetrimucronata	euedaphic	HF2	Rainforest	litter	10
S4	Isotomiella symetrimucronata	euedaphic	HF2	Rainforest	litter	18
S1	Megalothorax cf.minimus	euedaphic	HF2	Rainforest	litter	13
S2	Megalothorax cf.minimus	euedaphic	HF2	Rainforest	litter	59
S3	Megalothorax cf.minimus	euedaphic	HF2	Rainforest	litter	17
S4	Megalothorax cf.minimus	euedaphic	HF2	Rainforest	litter	29
S3	Onychiuridae gen. sp.	euedaphic	HF2	Rainforest	litter	8
S1	Pseudosinella sp.1	euedaphic	HF2	Rainforest	litter	95
S2	Pseudosinella sp.1	euedaphic	HF2	Rainforest	litter	114
S3	Pseudosinella sp.1	euedaphic	HF2	Rainforest	litter	33
S4	Pseudosinella sp.1	euedaphic	HF2	Rainforest	litter	63
S2	Thalassaphorura sp.1	euedaphic	HF2	Rainforest	litter	1
S1	Alloscopus tetracanthus	hemiedaphic	HF2	Rainforest	litter	12
S1	Folsomides parvulus	hemiedaphic	HF2	Rainforest	litter	2
S2	Folsomides parvulus	hemiedaphic	HF2	Rainforest	litter	6
S3	Folsomides parvulus	hemiedaphic	HF2	Rainforest	litter	22
S4	Folsomides parvulus	hemiedaphic	HF2	Rainforest	litter	6
S1	Rambutsinella sp.(cf. scopae)	hemiedaphic	HF2	Rainforest	litter	2
S2	Rambutsinella sp.(cf. scopae)	hemiedaphic	HF2	Rainforest	litter	53
S4	Rambutsinella sp.(cf. scopae)	hemiedaphic	HF2	Rainforest	litter	5
S2	Telobella sp.1	hemiedaphic	HF2	Rainforest	litter	3
S4	Telobella sp.1	hemiedaphic	HF2	Rainforest	litter	2
S3	Xenylla sp.1	hemiedaphic	HF2	Rainforest	litter	43
S4	Xenylla sp.1	hemiedaphic	HF2	Rainforest	litter	7
S4	Cyphoderopsis sp.1	ant-associated	HF3	Rainforest	litter	3
S1	Acrocyrtus sp.3	atmobiotic	HF3	Rainforest	litter	7
S4	Acrocyrtus sp.3	atmobiotic	HF3	Rainforest	litter	3
S3	Allacma sp.1	atmobiotic	HF3	Rainforest	litter	12
S4	Allacma sp.1	atmobiotic	HF3	Rainforest	litter	19
S1	Ascocyrtus cinctus	atmobiotic	HF3	Rainforest	litter	29
S3	Ascocyrtus cinctus	atmobiotic	HF3	Rainforest	litter	39
S4	Ascocyrtus cinctus	atmobiotic	HF3	Rainforest	litter	28
S1	Callyntrura sp.1	atmobiotic	HF3	Rainforest	litter	9
S3	Callyntrura sp.1	atmobiotic	HF3	Rainforest	litter	2
S2	Cinctocyrtus cf. cinctus	atmobiotic	HF3	Rainforest	litter	55
S2	Lepidocyrtus sp.1	atmobiotic	HF3	Rainforest	litter	1
S4	Lepidocyrtus sp.1	atmobiotic	HF3	Rainforest	litter	16
S1	Pararrhopalites sp.1	atmobiotic	HF3	Rainforest	litter	3
S4	Pararrhopalites sp.1	atmobiotic	HF3	Rainforest	litter	5
S2	Salina sp.1	atmobiotic	HF3	Rainforest	litter	1
S1	Sminthuridae gen. sp.1	atmobiotic	HF3	Rainforest	litter	10
S2	Sminthuridae gen. sp.1	atmobiotic	HF3	Rainforest	litter	5
S1	Sphaeridia sp.1	atmobiotic	HF3	Rainforest	litter	10
S2	Sphaeridia sp.1	atmobiotic	HF3	Rainforest	litter	9
S3	Sphaeridia sp.1	atmobiotic	HF3	Rainforest	litter	10
S4	Sphaeridia sp.1	atmobiotic	HF3	Rainforest	litter	68
S1	Sphaeridia sp.2	atmobiotic	HF3	Rainforest	litter	11
S3	Sphaeridia sp.2	atmobiotic	HF3	Rainforest	litter	10
S2	Sphyroteca sp.1	atmobiotic	HF3	Rainforest	litter	3
S3	Sphyroteca sp.1	atmobiotic	HF3	Rainforest	litter	6
S2	Folsomides centralis	epedaphic	HF3	Rainforest	litter	15
S3	Folsomides centralis	epedaphic	HF3	Rainforest	litter	1
S4	Folsomides centralis	epedaphic	HF3	Rainforest	litter	4
S1	Proisotoma sp.1	epedaphic	HF3	Rainforest	litter	9
S2	Pseudachorutella cf. stachi	epedaphic	HF3	Rainforest	litter	27
S3	Pseudachorutes sp.1	epedaphic	HF3	Rainforest	litter	6
S4	Pseudachorutes sp.1	epedaphic	HF3	Rainforest	litter	4
S1	Folsomina onychiurina	euedaphic	HF3	Rainforest	litter	14
S2	Folsomina onychiurina	euedaphic	HF3	Rainforest	litter	5
S1	Isotomiella cf. alulu	euedaphic	HF3	Rainforest	litter	19
S2	Isotomiella cf. alulu	euedaphic	HF3	Rainforest	litter	4
S3	Isotomiella cf. alulu	euedaphic	HF3	Rainforest	litter	20
S1	Isotomiella cf. minor	euedaphic	HF3	Rainforest	litter	13
S4	Isotomiella cf. minor	euedaphic	HF3	Rainforest	litter	17
S2	Isotomiella symetrimucronata	euedaphic	HF3	Rainforest	litter	5
S1	Isotomodes sp.1	euedaphic	HF3	Rainforest	litter	1
S1	Megalothorax cf.minimus	euedaphic	HF3	Rainforest	litter	39
S2	Megalothorax cf.minimus	euedaphic	HF3	Rainforest	litter	19
S3	Megalothorax cf.minimus	euedaphic	HF3	Rainforest	litter	1
S4	Megalothorax cf.minimus	euedaphic	HF3	Rainforest	litter	30
S1	Pronura sp.1	euedaphic	HF3	Rainforest	litter	1
S1	Pseudosinella sp.1	euedaphic	HF3	Rainforest	litter	178
S2	Pseudosinella sp.1	euedaphic	HF3	Rainforest	litter	95
S3	Pseudosinella sp.1	euedaphic	HF3	Rainforest	litter	20
S4	Pseudosinella sp.1	euedaphic	HF3	Rainforest	litter	30
S1	Thalassaphorura sp.1	euedaphic	HF3	Rainforest	litter	16
S2	Thalassaphorura sp.1	euedaphic	HF3	Rainforest	litter	6
S3	Thalassaphorura sp.1	euedaphic	HF3	Rainforest	litter	2
S3	Tullbergiinae gen. sp.	euedaphic	HF3	Rainforest	litter	3
S1	Alloscopus tetracanthus	hemiedaphic	HF3	Rainforest	litter	1
S1	Folsomides parvulus	hemiedaphic	HF3	Rainforest	litter	1
S2	Folsomides parvulus	hemiedaphic	HF3	Rainforest	litter	5
S3	Folsomides parvulus	hemiedaphic	HF3	Rainforest	litter	20
S1	Rambutsinella sp.(cf. scopae)	hemiedaphic	HF3	Rainforest	litter	1
S4	Rambutsinella sp.(cf. scopae)	hemiedaphic	HF3	Rainforest	litter	1
S4	Telobella sp.1	hemiedaphic	HF3	Rainforest	litter	1
S1	Xenylla sp.1	hemiedaphic	HF3	Rainforest	litter	8
S3	Xenylla sp.1	hemiedaphic	HF3	Rainforest	litter	12
S4	Xenylla sp.1	hemiedaphic	HF3	Rainforest	litter	17
S1	Acrocyrtus sp.1	atmobiotic	HF4	Rainforest	litter	1
S3	Acrocyrtus sp.1	atmobiotic	HF4	Rainforest	litter	1
S4	Acrocyrtus sp.3	atmobiotic	HF4	Rainforest	litter	1
S1	Ascocyrtus cinctus	atmobiotic	HF4	Rainforest	litter	26
S3	Ascocyrtus cinctus	atmobiotic	HF4	Rainforest	litter	14
S4	Ascocyrtus cinctus	atmobiotic	HF4	Rainforest	litter	43
S1	Callyntrura sp.1	atmobiotic	HF4	Rainforest	litter	1
S3	Callyntrura sp.1	atmobiotic	HF4	Rainforest	litter	4
S4	Callyntrura sp.1	atmobiotic	HF4	Rainforest	litter	1
S4	Dicranocentrus sp.1	atmobiotic	HF4	Rainforest	litter	6
S1	Pararrhopalites sp.1	atmobiotic	HF4	Rainforest	litter	7
S3	Pararrhopalites sp.1	atmobiotic	HF4	Rainforest	litter	3
S4	Pararrhopalites sp.1	atmobiotic	HF4	Rainforest	litter	2
S1	Sphaeridia sp.1	atmobiotic	HF4	Rainforest	litter	4
S3	Sphaeridia sp.1	atmobiotic	HF4	Rainforest	litter	10
S4	Sphaeridia sp.1	atmobiotic	HF4	Rainforest	litter	53
S3	Sphaeridia sp.2	atmobiotic	HF4	Rainforest	litter	13
S4	Sphyroteca sp.1	atmobiotic	HF4	Rainforest	litter	8
S1	Folsomides centralis	epedaphic	HF4	Rainforest	litter	2
S4	Folsomides centralis	epedaphic	HF4	Rainforest	litter	4
S4	Pseudachorutes sp.1	epedaphic	HF4	Rainforest	litter	1
S1	Folsomina onychiurina	euedaphic	HF4	Rainforest	litter	13
S1	Isotomiella cf. alulu	euedaphic	HF4	Rainforest	litter	9
S4	Isotomiella symetrimucronata	euedaphic	HF4	Rainforest	litter	11
S3	Megalothorax cf.minimus	euedaphic	HF4	Rainforest	litter	2
S4	Megalothorax cf.minimus	euedaphic	HF4	Rainforest	litter	6
S1	Pseudosinella sp.1	euedaphic	HF4	Rainforest	litter	6
S3	Pseudosinella sp.1	euedaphic	HF4	Rainforest	litter	6
S4	Pseudosinella sp.1	euedaphic	HF4	Rainforest	litter	31
S1	Thalassaphorura sp.1	euedaphic	HF4	Rainforest	litter	5
S1	Alloscopus tetracanthus	hemiedaphic	HF4	Rainforest	litter	1
S1	Folsomides parvulus	hemiedaphic	HF4	Rainforest	litter	7
S4	Folsomides parvulus	hemiedaphic	HF4	Rainforest	litter	2
S1	Rambutsinella sp.(cf. scopae)	hemiedaphic	HF4	Rainforest	litter	4
S4	Rambutsinella sp.(cf. scopae)	hemiedaphic	HF4	Rainforest	litter	7
S1	Xenylla sp.1	hemiedaphic	HF4	Rainforest	litter	6
S3	Xenylla sp.1	hemiedaphic	HF4	Rainforest	litter	1
S3	Allacma sp.1	atmobiotic	HR1	Rubber	litter	12
S2	Ascocyrtus cinctus	atmobiotic	HR1	Rubber	litter	5
S3	Ascocyrtus cinctus	atmobiotic	HR1	Rubber	litter	31
S4	Ascocyrtus cinctus	atmobiotic	HR1	Rubber	litter	1
S4	Dicranocentrus sp.1	atmobiotic	HR1	Rubber	litter	21
S1	Homidia cingula	atmobiotic	HR1	Rubber	litter	3
S4	Lepidocyrtus sp.1	atmobiotic	HR1	Rubber	litter	6
S3	Pararrhopalites sp.1	atmobiotic	HR1	Rubber	litter	26
S1	Salina sp.1	atmobiotic	HR1	Rubber	litter	1
S2	Sminthuridae gen. sp.1	atmobiotic	HR1	Rubber	litter	2
S4	Sphaeridia sp.1	atmobiotic	HR1	Rubber	litter	3
S3	Sphaeridia sp.2	atmobiotic	HR1	Rubber	litter	4
S1	Folsomides centralis	epedaphic	HR1	Rubber	litter	1
S4	Folsomides centralis	epedaphic	HR1	Rubber	litter	14
S3	Pseudachorutes sp.1	epedaphic	HR1	Rubber	litter	5
S4	Pseudachorutes sp.1	epedaphic	HR1	Rubber	litter	3
S2	Isotomiella cf. alulu	euedaphic	HR1	Rubber	litter	3
S3	Isotomiella cf. alulu	euedaphic	HR1	Rubber	litter	17
S4	Isotomiella cf. minor	euedaphic	HR1	Rubber	litter	76
S3	Isotomiella symetrimucronata	euedaphic	HR1	Rubber	litter	10
S4	Isotomiella symetrimucronata	euedaphic	HR1	Rubber	litter	44
S2	Megalothorax cf.minimus	euedaphic	HR1	Rubber	litter	4
S3	Megalothorax cf.minimus	euedaphic	HR1	Rubber	litter	6
S4	Megalothorax cf.minimus	euedaphic	HR1	Rubber	litter	54
S3	Onychiuridae gen. sp.	euedaphic	HR1	Rubber	litter	8
S2	Pseudosinella sp.1	euedaphic	HR1	Rubber	litter	4
S3	Pseudosinella sp.1	euedaphic	HR1	Rubber	litter	14
S4	Pseudosinella sp.1	euedaphic	HR1	Rubber	litter	3
S2	Thalassaphorura sp.1	euedaphic	HR1	Rubber	litter	1
S4	Thalassaphorura sp.1	euedaphic	HR1	Rubber	litter	2
S3	Tullbergiinae gen. sp.	euedaphic	HR1	Rubber	litter	1
S1	Folsomides parvulus	hemiedaphic	HR1	Rubber	litter	1
S2	Acrocyrtus sp.1	atmobiotic	HR2	Rubber	litter	5
S4	Acrocyrtus sp.1	atmobiotic	HR2	Rubber	litter	2
S2	Ascocyrtus cinctus	atmobiotic	HR2	Rubber	litter	7
S3	Ascocyrtus cinctus	atmobiotic	HR2	Rubber	litter	4
S4	Ascocyrtus cinctus	atmobiotic	HR2	Rubber	litter	1
S1	Cinctocyrtus cf. cinctus	atmobiotic	HR2	Rubber	litter	35
S2	Entomobrya sp.1	atmobiotic	HR2	Rubber	litter	2
S4	Homidia cingula	atmobiotic	HR2	Rubber	litter	1
S1	Lepidocyrtus sp.1	atmobiotic	HR2	Rubber	litter	3
S3	Lepidocyrtus sp.1	atmobiotic	HR2	Rubber	litter	8
S4	Lepidocyrtus sp.1	atmobiotic	HR2	Rubber	litter	3
S3	Pararrhopalites sp.1	atmobiotic	HR2	Rubber	litter	6
S2	Ptenothrix sp.1	atmobiotic	HR2	Rubber	litter	2
S3	Ptenothrix sp.1	atmobiotic	HR2	Rubber	litter	3
S4	Ptenothrix sp.1	atmobiotic	HR2	Rubber	litter	2
S1	Sminthuridae gen. sp.1	atmobiotic	HR2	Rubber	litter	3
S2	Sminthuridae gen. sp.1	atmobiotic	HR2	Rubber	litter	9
S1	Sminthurinus sp.1	atmobiotic	HR2	Rubber	litter	16
S3	Sminthurinus sp.1	atmobiotic	HR2	Rubber	litter	3
S2	Sphaeridia sp.1	atmobiotic	HR2	Rubber	litter	1
S3	Sphaeridia sp.1	atmobiotic	HR2	Rubber	litter	9
S2	Sphaeridia sp.2	atmobiotic	HR2	Rubber	litter	6
S3	Sphaeridia sp.2	atmobiotic	HR2	Rubber	litter	19
S4	Sphaeridia sp.2	atmobiotic	HR2	Rubber	litter	1
S1	Sphyroteca sp.1	atmobiotic	HR2	Rubber	litter	5
S2	Sphyroteca sp.1	atmobiotic	HR2	Rubber	litter	1
S3	Sphyroteca sp.1	atmobiotic	HR2	Rubber	litter	28
S1	Folsomides centralis	epedaphic	HR2	Rubber	litter	10
S2	Folsomides centralis	epedaphic	HR2	Rubber	litter	6
S3	Folsomides centralis	epedaphic	HR2	Rubber	litter	28
S4	Folsomides centralis	epedaphic	HR2	Rubber	litter	16
S1	Isotomiella cf. alulu	euedaphic	HR2	Rubber	litter	7
S2	Isotomiella cf. alulu	euedaphic	HR2	Rubber	litter	2
S3	Isotomiella cf. alulu	euedaphic	HR2	Rubber	litter	7
S4	Isotomiella symetrimucronata	euedaphic	HR2	Rubber	litter	8
S4	Megalothorax cf.minimus	euedaphic	HR2	Rubber	litter	1
S1	Pseudosinella sp.1	euedaphic	HR2	Rubber	litter	1
S2	Pseudosinella sp.1	euedaphic	HR2	Rubber	litter	2
S3	Thalassaphorura sp.1	euedaphic	HR2	Rubber	litter	1
S4	Thalassaphorura sp.1	euedaphic	HR2	Rubber	litter	1
S1	Folsomides parvulus	hemiedaphic	HR2	Rubber	litter	1
S2	Folsomides parvulus	hemiedaphic	HR2	Rubber	litter	1
S3	Folsomides parvulus	hemiedaphic	HR2	Rubber	litter	19
S4	Folsomides parvulus	hemiedaphic	HR2	Rubber	litter	47
S3	Xenylla sp.1	hemiedaphic	HR2	Rubber	litter	11
S2	Ascocyrtus cinctus	atmobiotic	HR3	Rubber	litter	7
S3	Ascocyrtus cinctus	atmobiotic	HR3	Rubber	litter	6
S2	Entomobrya sp.1	atmobiotic	HR3	Rubber	litter	2
S1	Homidia cingula	atmobiotic	HR3	Rubber	litter	3
S2	Homidia cingula	atmobiotic	HR3	Rubber	litter	1
S2	Ptenothrix sp.1	atmobiotic	HR3	Rubber	litter	1
S2	Sminthuridae gen. sp.1	atmobiotic	HR3	Rubber	litter	5
S2	Sphaeridia sp.1	atmobiotic	HR3	Rubber	litter	2
S1	Folsomides centralis	epedaphic	HR3	Rubber	litter	19
S2	Folsomides centralis	epedaphic	HR3	Rubber	litter	14
S3	Folsomides centralis	epedaphic	HR3	Rubber	litter	4
S3	Folsomina onychiurina	euedaphic	HR3	Rubber	litter	2
S3	Isotomiella cf. alulu	euedaphic	HR3	Rubber	litter	8
S3	Isotomiella cf. minor	euedaphic	HR3	Rubber	litter	3
S3	Megalothorax cf.minimus	euedaphic	HR3	Rubber	litter	1
S3	Pronura sp.1	euedaphic	HR3	Rubber	litter	1
S3	Pseudosinella sp.1	euedaphic	HR3	Rubber	litter	66
S3	Folsomides cf.americanus	hemiedaphic	HR3	Rubber	litter	1
S1	Folsomides parvulus	hemiedaphic	HR3	Rubber	litter	3
S3	Folsomides parvulus	hemiedaphic	HR3	Rubber	litter	1
S3	Folsomides pseudoparvulus	hemiedaphic	HR3	Rubber	litter	2
S3	Rambutsinella sp.(cf. scopae)	hemiedaphic	HR3	Rubber	litter	8
S3	Cyphoderopsis sp.1	ant-associated	HR4	Rubber	litter	1
S1	Ascocyrtus cinctus	atmobiotic	HR4	Rubber	litter	3
S2	Ascocyrtus cinctus	atmobiotic	HR4	Rubber	litter	45
S3	Ascocyrtus cinctus	atmobiotic	HR4	Rubber	litter	7
S4	Ascocyrtus cinctus	atmobiotic	HR4	Rubber	litter	14
S3	Callyntrura sp.1	atmobiotic	HR4	Rubber	litter	1
S4	Dicranocentrus sp.1	atmobiotic	HR4	Rubber	litter	1
S3	Homidia cingula	atmobiotic	HR4	Rubber	litter	21
S4	Homidia cingula	atmobiotic	HR4	Rubber	litter	1
S2	Pararrhopalites sp.1	atmobiotic	HR4	Rubber	litter	1
S2	Ptenothrix sp.1	atmobiotic	HR4	Rubber	litter	1
S3	Salina sp.1	atmobiotic	HR4	Rubber	litter	4
S2	Sminthuridae gen. sp.1	atmobiotic	HR4	Rubber	litter	10
S2	Sminthurides sp.1	atmobiotic	HR4	Rubber	litter	5
S1	Sphaeridia sp.1	atmobiotic	HR4	Rubber	litter	2
S2	Sphaeridia sp.1	atmobiotic	HR4	Rubber	litter	7
S3	Sphaeridia sp.1	atmobiotic	HR4	Rubber	litter	1
S2	Sphyroteca sp.1	atmobiotic	HR4	Rubber	litter	1
S1	Folsomides centralis	epedaphic	HR4	Rubber	litter	4
S2	Folsomides centralis	epedaphic	HR4	Rubber	litter	19
S4	Folsomides centralis	epedaphic	HR4	Rubber	litter	4
S1	Isotomiella cf. alulu	euedaphic	HR4	Rubber	litter	1
S2	Isotomiella cf. alulu	euedaphic	HR4	Rubber	litter	11
S2	Isotomiella cf. minor	euedaphic	HR4	Rubber	litter	21
S4	Isotomiella cf. minor	euedaphic	HR4	Rubber	litter	56
S2	Megalothorax cf.minimus	euedaphic	HR4	Rubber	litter	24
S4	Megalothorax cf.minimus	euedaphic	HR4	Rubber	litter	40
S2	Pronura sp.1	euedaphic	HR4	Rubber	litter	3
S4	Pronura sp.1	euedaphic	HR4	Rubber	litter	3
S1	Pseudosinella sp.1	euedaphic	HR4	Rubber	litter	1
S2	Pseudosinella sp.1	euedaphic	HR4	Rubber	litter	19
S4	Pseudosinella sp.1	euedaphic	HR4	Rubber	litter	31
S4	Thalassaphorura sp.1	euedaphic	HR4	Rubber	litter	23
S1	Folsomides parvulus	hemiedaphic	HR4	Rubber	litter	3
S2	Folsomides parvulus	hemiedaphic	HR4	Rubber	litter	3
S4	Rambutsinella sp.(cf. scopae)	hemiedaphic	HR4	Rubber	litter	5
S1	Acrocyrtus sp.1	atmobiotic	HO1	Oil palm	soil	5
S2	Acrocyrtus sp.1	atmobiotic	HO1	Oil palm	soil	10
S3	Acrocyrtus sp.1	atmobiotic	HO1	Oil palm	soil	2
S4	Acrocyrtus sp.1	atmobiotic	HO1	Oil palm	soil	7
S4	Dicranocentrus sp.1	atmobiotic	HO1	Oil palm	soil	1
S4	Entomobrya sp.1	atmobiotic	HO1	Oil palm	soil	12
S1	Ptenothrix sp.1	atmobiotic	HO1	Oil palm	soil	1
S2	Ptenothrix sp.1	atmobiotic	HO1	Oil palm	soil	2
S3	Sphyroteca sp.1	atmobiotic	HO1	Oil palm	soil	1
S1	Folsomides centralis	epedaphic	HO1	Oil palm	soil	1
S2	Folsomides centralis	epedaphic	HO1	Oil palm	soil	1
S3	Folsomides centralis	epedaphic	HO1	Oil palm	soil	10
S4	Folsomides centralis	epedaphic	HO1	Oil palm	soil	1
S1	Isotomurus cf.parabalteatus	epedaphic	HO1	Oil palm	soil	5
S3	Isotomurus cf.parabalteatus	epedaphic	HO1	Oil palm	soil	1
S1	Proisotoma sp.1	epedaphic	HO1	Oil palm	soil	10
S2	Isotomiella cf. alulu	euedaphic	HO1	Oil palm	soil	2
S4	Isotomiella cf. alulu	euedaphic	HO1	Oil palm	soil	2
S3	Isotomiella symetrimucronata	euedaphic	HO1	Oil palm	soil	12
S1	Isotomodes sp.1	euedaphic	HO1	Oil palm	soil	1
S2	Isotomodes sp.1	euedaphic	HO1	Oil palm	soil	2
S3	Isotomodes sp.1	euedaphic	HO1	Oil palm	soil	1
S4	Isotomodes sp.1	euedaphic	HO1	Oil palm	soil	10
S2	Megalothorax cf.minimus	euedaphic	HO1	Oil palm	soil	3
S3	Megalothorax cf.minimus	euedaphic	HO1	Oil palm	soil	13
S1	Pseudosinella sp.1	euedaphic	HO1	Oil palm	soil	14
S2	Pseudosinella sp.1	euedaphic	HO1	Oil palm	soil	24
S3	Pseudosinella sp.1	euedaphic	HO1	Oil palm	soil	51
S4	Pseudosinella sp.1	euedaphic	HO1	Oil palm	soil	18
S1	Alloscopus tetracanthus	hemiedaphic	HO1	Oil palm	soil	12
S2	Alloscopus tetracanthus	hemiedaphic	HO1	Oil palm	soil	6
S3	Alloscopus tetracanthus	hemiedaphic	HO1	Oil palm	soil	17
S2	Folsomides parvulus	hemiedaphic	HO1	Oil palm	soil	3
S3	Folsomides parvulus	hemiedaphic	HO1	Oil palm	soil	3
S3	Rambutsinella sp.(cf. scopae)	hemiedaphic	HO1	Oil palm	soil	12
S2	Cyphoderus sp.1	ant-associated	HO2	Oil palm	soil	1
S1	Acrocyrtus sp.1	atmobiotic	HO2	Oil palm	soil	3
S4	Dicranocentrus sp.1	atmobiotic	HO2	Oil palm	soil	6
S1	Homidia cingula	atmobiotic	HO2	Oil palm	soil	2
S4	Lepidocyrtus sp.1	atmobiotic	HO2	Oil palm	soil	11
S1	Ptenothrix sp.1	atmobiotic	HO2	Oil palm	soil	1
S1	Sminthuridae gen. sp.1	atmobiotic	HO2	Oil palm	soil	3
S3	Sminthuridae gen. sp.1	atmobiotic	HO2	Oil palm	soil	1
S1	Folsomides centralis	epedaphic	HO2	Oil palm	soil	7
S2	Folsomides centralis	epedaphic	HO2	Oil palm	soil	6
S3	Folsomides centralis	epedaphic	HO2	Oil palm	soil	4
S4	Folsomides centralis	epedaphic	HO2	Oil palm	soil	1
S1	Isotomurus cf.parabalteatus	epedaphic	HO2	Oil palm	soil	5
S3	Folsomina onychiurina	euedaphic	HO2	Oil palm	soil	3
S3	Isotomodes sp.1	euedaphic	HO2	Oil palm	soil	2
S1	Pseudosinella sp.1	euedaphic	HO2	Oil palm	soil	11
S2	Pseudosinella sp.1	euedaphic	HO2	Oil palm	soil	22
S3	Pseudosinella sp.1	euedaphic	HO2	Oil palm	soil	31
S4	Pseudosinella sp.1	euedaphic	HO2	Oil palm	soil	21
S2	Thalassaphorura sp.1	euedaphic	HO2	Oil palm	soil	1
S3	Thalassaphorura sp.1	euedaphic	HO2	Oil palm	soil	1
S2	Alloscopus tetracanthus	hemiedaphic	HO2	Oil palm	soil	3
S3	Folsomides cf.americanus	hemiedaphic	HO2	Oil palm	soil	5
S4	Rambutsinella sp.(cf. scopae)	hemiedaphic	HO2	Oil palm	soil	2
S1	Xenylla sp.1	hemiedaphic	HO2	Oil palm	soil	1
S1	Acrocyrtus sp.1	atmobiotic	HO3	Oil palm	soil	1
S2	Acrocyrtus sp.1	atmobiotic	HO3	Oil palm	soil	1
S3	Acrocyrtus sp.1	atmobiotic	HO3	Oil palm	soil	1
S2	Ascocyrtus cinctus	atmobiotic	HO3	Oil palm	soil	4
S2	Entomobrya sp.1	atmobiotic	HO3	Oil palm	soil	4
S4	Entomobrya sp.1	atmobiotic	HO3	Oil palm	soil	8
S2	Homidia cingula	atmobiotic	HO3	Oil palm	soil	1
S2	Ptenothrix sp.1	atmobiotic	HO3	Oil palm	soil	5
S2	Salina sp.1	atmobiotic	HO3	Oil palm	soil	1
S2	Sphaeridia sp.2	atmobiotic	HO3	Oil palm	soil	6
S1	Folsomides centralis	epedaphic	HO3	Oil palm	soil	3
S2	Folsomides centralis	epedaphic	HO3	Oil palm	soil	3
S3	Folsomides centralis	epedaphic	HO3	Oil palm	soil	3
S1	Isotomurus cf.parabalteatus	epedaphic	HO3	Oil palm	soil	7
S3	Isotomurus cf.parabalteatus	epedaphic	HO3	Oil palm	soil	4
S1	Isotomiella cf. alulu	euedaphic	HO3	Oil palm	soil	3
S1	Isotomodes sp.1	euedaphic	HO3	Oil palm	soil	17
S3	Isotomodes sp.1	euedaphic	HO3	Oil palm	soil	3
S4	Isotomodes sp.1	euedaphic	HO3	Oil palm	soil	3
S1	Pseudosinella sp.1	euedaphic	HO3	Oil palm	soil	2
S2	Pseudosinella sp.1	euedaphic	HO3	Oil palm	soil	41
S1	Folsomides parvulus	hemiedaphic	HO3	Oil palm	soil	1
S3	Folsomides parvulus	hemiedaphic	HO3	Oil palm	soil	1
S3	Ascocyrtus cinctus	atmobiotic	HO4	Oil palm	soil	55
S1	Dicranocentrus sp.1	atmobiotic	HO4	Oil palm	soil	3
S4	Dicranocentrus sp.1	atmobiotic	HO4	Oil palm	soil	6
S1	Dicranocentrus sp.2	atmobiotic	HO4	Oil palm	soil	1
S1	Homidia cingula	atmobiotic	HO4	Oil palm	soil	1
S4	Lepidocyrtus sp.1	atmobiotic	HO4	Oil palm	soil	14
S3	Pararrhopalites sp.1	atmobiotic	HO4	Oil palm	soil	4
S1	Ptenothrix sp.1	atmobiotic	HO4	Oil palm	soil	3
S3	Salina sp.1	atmobiotic	HO4	Oil palm	soil	1
S1	Sminthuridae gen. sp.1	atmobiotic	HO4	Oil palm	soil	5
S3	Sminthuridae gen. sp.1	atmobiotic	HO4	Oil palm	soil	5
S1	Willowsia jacobsoni	atmobiotic	HO4	Oil palm	soil	1
S1	Folsomides centralis	epedaphic	HO4	Oil palm	soil	18
S2	Folsomides centralis	epedaphic	HO4	Oil palm	soil	4
S3	Folsomides centralis	epedaphic	HO4	Oil palm	soil	25
S4	Folsomides centralis	epedaphic	HO4	Oil palm	soil	1
S3	Isotomurus cf.parabalteatus	epedaphic	HO4	Oil palm	soil	1
S1	Folsomina onychiurina	euedaphic	HO4	Oil palm	soil	4
S3	Folsomina onychiurina	euedaphic	HO4	Oil palm	soil	2
S2	Isotomiella cf. alulu	euedaphic	HO4	Oil palm	soil	3
S4	Isotomiella cf. alulu	euedaphic	HO4	Oil palm	soil	3
S1	Isotomiella cf. minor	euedaphic	HO4	Oil palm	soil	8
S3	Isotomiella symetrimucronata	euedaphic	HO4	Oil palm	soil	7
S1	Megalothorax cf.minimus	euedaphic	HO4	Oil palm	soil	6
S4	Megalothorax cf.minimus	euedaphic	HO4	Oil palm	soil	3
S1	Pseudosinella sp.1	euedaphic	HO4	Oil palm	soil	51
S2	Pseudosinella sp.1	euedaphic	HO4	Oil palm	soil	24
S3	Pseudosinella sp.1	euedaphic	HO4	Oil palm	soil	35
S4	Pseudosinella sp.1	euedaphic	HO4	Oil palm	soil	32
S3	Thalassaphorura sp.1	euedaphic	HO4	Oil palm	soil	8
S1	Alloscopus tetracanthus	hemiedaphic	HO4	Oil palm	soil	7
S2	Alloscopus tetracanthus	hemiedaphic	HO4	Oil palm	soil	3
S3	Alloscopus tetracanthus	hemiedaphic	HO4	Oil palm	soil	5
S1	Folsomides parvulus	hemiedaphic	HO4	Oil palm	soil	1
S3	Folsomides parvulus	hemiedaphic	HO4	Oil palm	soil	6
S1	Rambutsinella sp.(cf. scopae)	hemiedaphic	HO4	Oil palm	soil	1
S4	Xenylla sp.1	hemiedaphic	HO4	Oil palm	soil	1
S2	Acrocyrtus sp.1	atmobiotic	HF1	Rainforest	soil	1
S4	Entomobrya sp.1	atmobiotic	HF1	Rainforest	soil	10
S2	Sminthurinus sp.1	atmobiotic	HF1	Rainforest	soil	2
S2	Sphaeridia sp.1	atmobiotic	HF1	Rainforest	soil	1
S2	Sphaeridia sp.2	atmobiotic	HF1	Rainforest	soil	6
S2	Sphyroteca sp.1	atmobiotic	HF1	Rainforest	soil	1
S2	Folsomides centralis	epedaphic	HF1	Rainforest	soil	5
S4	Folsomides centralis	epedaphic	HF1	Rainforest	soil	1
S4	Folsomina onychiurina	euedaphic	HF1	Rainforest	soil	1
S1	Isotomiella cf. alulu	euedaphic	HF1	Rainforest	soil	3
S2	Isotomiella cf. alulu	euedaphic	HF1	Rainforest	soil	4
S1	Isotomiella cf. minor	euedaphic	HF1	Rainforest	soil	8
S1	Megalothorax cf.minimus	euedaphic	HF1	Rainforest	soil	3
S2	Megalothorax cf.minimus	euedaphic	HF1	Rainforest	soil	4
S4	Megalothorax cf.minimus	euedaphic	HF1	Rainforest	soil	2
S1	Pseudosinella sp.1	euedaphic	HF1	Rainforest	soil	12
S2	Pseudosinella sp.1	euedaphic	HF1	Rainforest	soil	70
S4	Pseudosinella sp.1	euedaphic	HF1	Rainforest	soil	41
S1	Alloscopus tetracanthus	hemiedaphic	HF1	Rainforest	soil	6
S2	Alloscopus tetracanthus	hemiedaphic	HF1	Rainforest	soil	1
S4	Alloscopus tetracanthus	hemiedaphic	HF1	Rainforest	soil	1
S1	Folsomides parvulus	hemiedaphic	HF1	Rainforest	soil	1
S2	Rambutsinella sp.(cf. scopae)	hemiedaphic	HF1	Rainforest	soil	5
S4	Rambutsinella sp.(cf. scopae)	hemiedaphic	HF1	Rainforest	soil	4
S1	Xenylla sp.1	hemiedaphic	HF1	Rainforest	soil	1
S3	Cyphoderopsis sp.1	ant-associated	HF2	Rainforest	soil	3
S4	Cyphoderopsis sp.1	ant-associated	HF2	Rainforest	soil	7
S1	Ascocyrtus cinctus	atmobiotic	HF2	Rainforest	soil	3
S2	Ascocyrtus cinctus	atmobiotic	HF2	Rainforest	soil	3
S3	Ascocyrtus cinctus	atmobiotic	HF2	Rainforest	soil	27
S4	Ascocyrtus cinctus	atmobiotic	HF2	Rainforest	soil	3
S4	Dicranocentrus sp.1	atmobiotic	HF2	Rainforest	soil	10
S4	Lepidocyrtus sp.1	atmobiotic	HF2	Rainforest	soil	3
S2	Sphyroteca sp.1	atmobiotic	HF2	Rainforest	soil	1
S3	Pseudachorutes sp.1	epedaphic	HF2	Rainforest	soil	28
S3	Pseudachorutes sp.2	epedaphic	HF2	Rainforest	soil	1
S2	Folsomina onychiurina	euedaphic	HF2	Rainforest	soil	3
S4	Folsomina onychiurina	euedaphic	HF2	Rainforest	soil	1
S1	Isotomiella cf. alulu	euedaphic	HF2	Rainforest	soil	4
S2	Isotomiella cf. alulu	euedaphic	HF2	Rainforest	soil	3
S3	Isotomiella cf. alulu	euedaphic	HF2	Rainforest	soil	38
S3	Isotomiella cf. minor	euedaphic	HF2	Rainforest	soil	41
S3	Isotomiella symetrimucronata	euedaphic	HF2	Rainforest	soil	38
S2	Megalothorax cf.minimus	euedaphic	HF2	Rainforest	soil	13
S3	Megalothorax cf.minimus	euedaphic	HF2	Rainforest	soil	3
S4	Megalothorax cf.minimus	euedaphic	HF2	Rainforest	soil	1
S1	Pseudosinella sp.1	euedaphic	HF2	Rainforest	soil	7
S2	Pseudosinella sp.1	euedaphic	HF2	Rainforest	soil	78
S3	Pseudosinella sp.1	euedaphic	HF2	Rainforest	soil	59
S4	Pseudosinella sp.1	euedaphic	HF2	Rainforest	soil	17
S2	Thalassaphorura sp.1	euedaphic	HF2	Rainforest	soil	2
S1	Alloscopus tetracanthus	hemiedaphic	HF2	Rainforest	soil	15
S2	Folsomides parvulus	hemiedaphic	HF2	Rainforest	soil	1
S2	Rambutsinella sp.(cf. scopae)	hemiedaphic	HF2	Rainforest	soil	15
S3	Rambutsinella sp.(cf. scopae)	hemiedaphic	HF2	Rainforest	soil	23
S3	Xenylla sp.1	hemiedaphic	HF2	Rainforest	soil	9
S3	Cyphoderopsis sp.1	ant-associated	HF3	Rainforest	soil	4
S4	Cyphoderopsis sp.1	ant-associated	HF3	Rainforest	soil	4
S4	Acrocyrtus sp.3	atmobiotic	HF3	Rainforest	soil	1
S3	Allacma sp.1	atmobiotic	HF3	Rainforest	soil	6
S4	Allacma sp.1	atmobiotic	HF3	Rainforest	soil	1
S1	Ascocyrtus cinctus	atmobiotic	HF3	Rainforest	soil	7
S2	Ascocyrtus cinctus	atmobiotic	HF3	Rainforest	soil	7
S3	Ascocyrtus cinctus	atmobiotic	HF3	Rainforest	soil	37
S4	Ascocyrtus cinctus	atmobiotic	HF3	Rainforest	soil	2
S3	Callyntrura sp.1	atmobiotic	HF3	Rainforest	soil	1
S4	Dicranocentrus sp.1	atmobiotic	HF3	Rainforest	soil	13
S4	Lepidocyrtus sp.1	atmobiotic	HF3	Rainforest	soil	3
S3	Pararrhopalites sp.1	atmobiotic	HF3	Rainforest	soil	4
S4	Pararrhopalites sp.1	atmobiotic	HF3	Rainforest	soil	1
S3	Sphaeridia sp.1	atmobiotic	HF3	Rainforest	soil	6
S4	Sphaeridia sp.2	atmobiotic	HF3	Rainforest	soil	1
S1	Folsomides centralis	epedaphic	HF3	Rainforest	soil	5
S3	Pseudachorutes sp.1	epedaphic	HF3	Rainforest	soil	6
S1	Folsomina onychiurina	euedaphic	HF3	Rainforest	soil	10
S2	Folsomina onychiurina	euedaphic	HF3	Rainforest	soil	9
S3	Folsomina onychiurina	euedaphic	HF3	Rainforest	soil	1
S2	Isotomiella cf. alulu	euedaphic	HF3	Rainforest	soil	6
S1	Isotomiella symetrimucronata	euedaphic	HF3	Rainforest	soil	13
S3	Isotomiella symetrimucronata	euedaphic	HF3	Rainforest	soil	33
S4	Isotomodes sp.1	euedaphic	HF3	Rainforest	soil	1
S1	Megalothorax cf.minimus	euedaphic	HF3	Rainforest	soil	4
S3	Megalothorax cf.minimus	euedaphic	HF3	Rainforest	soil	6
S4	Megalothorax cf.minimus	euedaphic	HF3	Rainforest	soil	4
S1	Pseudosinella sp.1	euedaphic	HF3	Rainforest	soil	69
S2	Pseudosinella sp.1	euedaphic	HF3	Rainforest	soil	50
S3	Pseudosinella sp.1	euedaphic	HF3	Rainforest	soil	92
S4	Pseudosinella sp.1	euedaphic	HF3	Rainforest	soil	33
S1	Alloscopus tetracanthus	hemiedaphic	HF3	Rainforest	soil	10
S2	Folsomides parvulus	hemiedaphic	HF3	Rainforest	soil	1
S3	Folsomides parvulus	hemiedaphic	HF3	Rainforest	soil	3
S4	Folsomides parvulus	hemiedaphic	HF3	Rainforest	soil	1
S3	Rambutsinella sp.(cf. scopae)	hemiedaphic	HF3	Rainforest	soil	2
S3	Superodontella sp.1	hemiedaphic	HF3	Rainforest	soil	4
S1	Xenylla sp.1	hemiedaphic	HF3	Rainforest	soil	3
S2	Xenylla sp.1	hemiedaphic	HF3	Rainforest	soil	1
S3	Xenylla sp.1	hemiedaphic	HF3	Rainforest	soil	3
S1	Ascocyrtus cinctus	atmobiotic	HF4	Rainforest	soil	2
S2	Ascocyrtus cinctus	atmobiotic	HF4	Rainforest	soil	2
S3	Ascocyrtus cinctus	atmobiotic	HF4	Rainforest	soil	19
S4	Ascocyrtus cinctus	atmobiotic	HF4	Rainforest	soil	18
S4	Entomobrya sp.1	atmobiotic	HF4	Rainforest	soil	2
S4	Lepidocyrtus sp.1	atmobiotic	HF4	Rainforest	soil	13
S1	Pararrhopalites sp.1	atmobiotic	HF4	Rainforest	soil	2
S3	Pararrhopalites sp.1	atmobiotic	HF4	Rainforest	soil	1
S4	Pararrhopalites sp.1	atmobiotic	HF4	Rainforest	soil	2
S3	Sminthuridae gen. sp.1	atmobiotic	HF4	Rainforest	soil	1
S3	Sphaeridia sp.2	atmobiotic	HF4	Rainforest	soil	2
S3	Sphyroteca sp.1	atmobiotic	HF4	Rainforest	soil	1
S1	Proisotoma sp.1	epedaphic	HF4	Rainforest	soil	1
S1	Folsomina onychiurina	euedaphic	HF4	Rainforest	soil	50
S2	Folsomina onychiurina	euedaphic	HF4	Rainforest	soil	1
S3	Folsomina onychiurina	euedaphic	HF4	Rainforest	soil	11
S4	Folsomina onychiurina	euedaphic	HF4	Rainforest	soil	5
S1	Isotomiella cf. minor	euedaphic	HF4	Rainforest	soil	4
S1	Isotomiella symetrimucronata	euedaphic	HF4	Rainforest	soil	5
S3	Isotomiella symetrimucronata	euedaphic	HF4	Rainforest	soil	28
S3	Megalothorax cf.minimus	euedaphic	HF4	Rainforest	soil	10
S2	Pronura sp.1	euedaphic	HF4	Rainforest	soil	1
S1	Pseudosinella sp.1	euedaphic	HF4	Rainforest	soil	27
S2	Pseudosinella sp.1	euedaphic	HF4	Rainforest	soil	17
S3	Pseudosinella sp.1	euedaphic	HF4	Rainforest	soil	141
S4	Pseudosinella sp.1	euedaphic	HF4	Rainforest	soil	22
S3	Folsomides parvulus	hemiedaphic	HF4	Rainforest	soil	4
S1	Rambutsinella sp.(cf. scopae)	hemiedaphic	HF4	Rainforest	soil	6
S2	Rambutsinella sp.(cf. scopae)	hemiedaphic	HF4	Rainforest	soil	3
S3	Rambutsinella sp.(cf. scopae)	hemiedaphic	HF4	Rainforest	soil	20
S4	Rambutsinella sp.(cf. scopae)	hemiedaphic	HF4	Rainforest	soil	4
S2	Xenylla sp.1	hemiedaphic	HF4	Rainforest	soil	1
S3	Cyphoderopsis sp.1	ant-associated	HR1	Rubber	soil	5
S3	Acrocyrtus sp.1	atmobiotic	HR1	Rubber	soil	1
S1	Ascocyrtus cinctus	atmobiotic	HR1	Rubber	soil	14
S2	Ascocyrtus cinctus	atmobiotic	HR1	Rubber	soil	30
S3	Ascocyrtus cinctus	atmobiotic	HR1	Rubber	soil	81
S4	Ascocyrtus cinctus	atmobiotic	HR1	Rubber	soil	1
S3	Dicranocentrus sp.1	atmobiotic	HR1	Rubber	soil	1
S4	Dicranocentrus sp.1	atmobiotic	HR1	Rubber	soil	16
S3	Lepidocyrtus sp.1	atmobiotic	HR1	Rubber	soil	7
S4	Lepidocyrtus sp.1	atmobiotic	HR1	Rubber	soil	4
S3	Pararrhopalites sp.1	atmobiotic	HR1	Rubber	soil	7
S1	Ptenothrix sp.1	atmobiotic	HR1	Rubber	soil	1
S3	Sphaeridia sp.2	atmobiotic	HR1	Rubber	soil	5
S2	Sphyroteca sp.1	atmobiotic	HR1	Rubber	soil	2
S3	Folsomides centralis	epedaphic	HR1	Rubber	soil	1
S3	Pseudachorutes sp.1	epedaphic	HR1	Rubber	soil	2
S4	Isotomiella cf. alulu	euedaphic	HR1	Rubber	soil	9
S2	Isotomiella cf. minor	euedaphic	HR1	Rubber	soil	29
S4	Isotomiella cf. minor	euedaphic	HR1	Rubber	soil	20
S3	Isotomiella symetrimucronata	euedaphic	HR1	Rubber	soil	9
S4	Isotomiella symetrimucronata	euedaphic	HR1	Rubber	soil	10
S2	Megalothorax cf.minimus	euedaphic	HR1	Rubber	soil	19
S3	Megalothorax cf.minimus	euedaphic	HR1	Rubber	soil	22
S4	Megalothorax cf.minimus	euedaphic	HR1	Rubber	soil	25
S1	Pseudosinella sp.1	euedaphic	HR1	Rubber	soil	33
S2	Pseudosinella sp.1	euedaphic	HR1	Rubber	soil	32
S3	Pseudosinella sp.1	euedaphic	HR1	Rubber	soil	29
S4	Pseudosinella sp.1	euedaphic	HR1	Rubber	soil	6
S3	Thalassaphorura sp.1	euedaphic	HR1	Rubber	soil	1
S1	Alloscopus tetracanthus	hemiedaphic	HR1	Rubber	soil	20
S2	Alloscopus tetracanthus	hemiedaphic	HR1	Rubber	soil	5
S2	Xenylla sp.1	hemiedaphic	HR1	Rubber	soil	2
S3	Cyphoderopsis sp.1	ant-associated	HR2	Rubber	soil	1
S1	Ascocyrtus cinctus	atmobiotic	HR2	Rubber	soil	49
S2	Ascocyrtus cinctus	atmobiotic	HR2	Rubber	soil	28
S3	Ascocyrtus cinctus	atmobiotic	HR2	Rubber	soil	74
S4	Ascocyrtus cinctus	atmobiotic	HR2	Rubber	soil	16
S4	Dicranocentrus sp.1	atmobiotic	HR2	Rubber	soil	11
S4	Lepidocyrtus sp.1	atmobiotic	HR2	Rubber	soil	8
S3	Pararrhopalites sp.1	atmobiotic	HR2	Rubber	soil	3
S1	Ptenothrix sp.1	atmobiotic	HR2	Rubber	soil	1
S1	Sminthuridae gen. sp.1	atmobiotic	HR2	Rubber	soil	3
S2	Sminthurinus sp.1	atmobiotic	HR2	Rubber	soil	9
S3	Sphaeridia sp.2	atmobiotic	HR2	Rubber	soil	9
S4	Sphaeridia sp.2	atmobiotic	HR2	Rubber	soil	1
S1	Sphyroteca sp.1	atmobiotic	HR2	Rubber	soil	1
S3	Sphyroteca sp.1	atmobiotic	HR2	Rubber	soil	2
S1	Folsomides centralis	epedaphic	HR2	Rubber	soil	5
S2	Folsomides centralis	epedaphic	HR2	Rubber	soil	5
S3	Folsomides centralis	epedaphic	HR2	Rubber	soil	4
S4	Folsomides centralis	epedaphic	HR2	Rubber	soil	1
S2	Isotomiella cf. alulu	euedaphic	HR2	Rubber	soil	2
S3	Isotomiella cf. alulu	euedaphic	HR2	Rubber	soil	7
S4	Isotomiella cf. alulu	euedaphic	HR2	Rubber	soil	6
S2	Megalothorax cf.minimus	euedaphic	HR2	Rubber	soil	5
S3	Megalothorax cf.minimus	euedaphic	HR2	Rubber	soil	3
S4	Megalothorax cf.minimus	euedaphic	HR2	Rubber	soil	16
S1	Pseudosinella sp.1	euedaphic	HR2	Rubber	soil	48
S2	Pseudosinella sp.1	euedaphic	HR2	Rubber	soil	10
S3	Pseudosinella sp.1	euedaphic	HR2	Rubber	soil	32
S4	Pseudosinella sp.1	euedaphic	HR2	Rubber	soil	3
S3	Thalassaphorura sp.1	euedaphic	HR2	Rubber	soil	1
S1	Alloscopus tetracanthus	hemiedaphic	HR2	Rubber	soil	8
S3	Alloscopus tetracanthus	hemiedaphic	HR2	Rubber	soil	3
S1	Folsomides parvulus	hemiedaphic	HR2	Rubber	soil	1
S2	Folsomides parvulus	hemiedaphic	HR2	Rubber	soil	1
S1	Xenylla sp.1	hemiedaphic	HR2	Rubber	soil	2
S3	Xenylla sp.1	hemiedaphic	HR2	Rubber	soil	1
S4	Xenylla sp.1	hemiedaphic	HR2	Rubber	soil	1
S2	Acrocyrtus sp.1	atmobiotic	HR3	Rubber	soil	2
S1	Ascocyrtus cinctus	atmobiotic	HR3	Rubber	soil	1
S2	Ascocyrtus cinctus	atmobiotic	HR3	Rubber	soil	4
S4	Dicranocentrus sp.1	atmobiotic	HR3	Rubber	soil	18
S3	Entomobrya sp.1	atmobiotic	HR3	Rubber	soil	84
S1	Homidia cingula	atmobiotic	HR3	Rubber	soil	1
S2	Lepidocyrtus sp.1	atmobiotic	HR3	Rubber	soil	1
S1	Sminthurinus sp.1	atmobiotic	HR3	Rubber	soil	3
S2	Sphaeridia sp.1	atmobiotic	HR3	Rubber	soil	1
S3	Sphaeridia sp.1	atmobiotic	HR3	Rubber	soil	3
S3	Sphaeridia sp.2	atmobiotic	HR3	Rubber	soil	4
S3	Willowsia jacobsoni	atmobiotic	HR3	Rubber	soil	4
S1	Folsomides centralis	epedaphic	HR3	Rubber	soil	12
S2	Folsomides centralis	epedaphic	HR3	Rubber	soil	4
S3	Folsomides centralis	epedaphic	HR3	Rubber	soil	14
S4	Folsomides centralis	epedaphic	HR3	Rubber	soil	1
S3	Pseudachorutes sp.1	epedaphic	HR3	Rubber	soil	1
S1	Folsomina onychiurina	euedaphic	HR3	Rubber	soil	2
S3	Megalothorax cf.minimus	euedaphic	HR3	Rubber	soil	1
S1	Pseudosinella sp.1	euedaphic	HR3	Rubber	soil	7
S2	Pseudosinella sp.1	euedaphic	HR3	Rubber	soil	12
S3	Pseudosinella sp.1	euedaphic	HR3	Rubber	soil	18
S4	Pseudosinella sp.1	euedaphic	HR3	Rubber	soil	9
S1	Alloscopus tetracanthus	hemiedaphic	HR3	Rubber	soil	3
S2	Alloscopus tetracanthus	hemiedaphic	HR3	Rubber	soil	3
S3	Alloscopus tetracanthus	hemiedaphic	HR3	Rubber	soil	2
S1	Folsomides cf.americanus	hemiedaphic	HR3	Rubber	soil	2
S3	Folsomides cf.americanus	hemiedaphic	HR3	Rubber	soil	16
S1	Folsomides parvulus	hemiedaphic	HR3	Rubber	soil	3
S3	Folsomides parvulus	hemiedaphic	HR3	Rubber	soil	6
S3	Cyphoderopsis sp.1	ant-associated	HR4	Rubber	soil	2
S4	Cyphoderopsis sp.1	ant-associated	HR4	Rubber	soil	4
S1	Ascocyrtus cinctus	atmobiotic	HR4	Rubber	soil	6
S2	Ascocyrtus cinctus	atmobiotic	HR4	Rubber	soil	73
S3	Ascocyrtus cinctus	atmobiotic	HR4	Rubber	soil	40
S4	Ascocyrtus cinctus	atmobiotic	HR4	Rubber	soil	8
S3	Cinctocyrtus cf. cinctus	atmobiotic	HR4	Rubber	soil	41
S3	Homidia cingula	atmobiotic	HR4	Rubber	soil	20
S3	Pararrhopalites sp.1	atmobiotic	HR4	Rubber	soil	4
S3	Salina sp.1	atmobiotic	HR4	Rubber	soil	1
S2	Sminthuridae gen. sp.1	atmobiotic	HR4	Rubber	soil	2
S3	Sphaeridia sp.1	atmobiotic	HR4	Rubber	soil	8
S3	Willowsia jacobsoni	atmobiotic	HR4	Rubber	soil	1
S1	Folsomides centralis	epedaphic	HR4	Rubber	soil	8
S2	Folsomides centralis	epedaphic	HR4	Rubber	soil	6
S3	Folsomides centralis	epedaphic	HR4	Rubber	soil	5
S1	Isotomiella cf. alulu	euedaphic	HR4	Rubber	soil	8
S2	Isotomiella cf. alulu	euedaphic	HR4	Rubber	soil	31
S3	Isotomiella cf. alulu	euedaphic	HR4	Rubber	soil	4
S4	Isotomiella cf. alulu	euedaphic	HR4	Rubber	soil	11
S3	Isotomiella symetrimucronata	euedaphic	HR4	Rubber	soil	4
S4	Isotomiella symetrimucronata	euedaphic	HR4	Rubber	soil	8
S1	Megalothorax cf.minimus	euedaphic	HR4	Rubber	soil	9
S2	Megalothorax cf.minimus	euedaphic	HR4	Rubber	soil	38
S3	Megalothorax cf.minimus	euedaphic	HR4	Rubber	soil	8
S4	Megalothorax cf.minimus	euedaphic	HR4	Rubber	soil	31
S1	Pseudosinella sp.1	euedaphic	HR4	Rubber	soil	29
S2	Pseudosinella sp.1	euedaphic	HR4	Rubber	soil	111
S3	Pseudosinella sp.1	euedaphic	HR4	Rubber	soil	14
S4	Pseudosinella sp.1	euedaphic	HR4	Rubber	soil	22
S4	Thalassaphorura sp.1	euedaphic	HR4	Rubber	soil	1
S2	Alloscopus tetracanthus	hemiedaphic	HR4	Rubber	soil	1
S2	Folsomides parvulus	hemiedaphic	HR4	Rubber	soil	1
S3	Folsomides parvulus	hemiedaphic	HR4	Rubber	soil	1
S1	Rambutsinella sp.(cf. scopae)	hemiedaphic	HR4	Rubber	soil	3
S3	Rambutsinella sp.(cf. scopae)	hemiedaphic	HR4	Rubber	soil	5
S4	Rambutsinella sp.(cf. scopae)	hemiedaphic	HR4	Rubber	soil	2
	Total					9542
