# Supplementary material for: Seasonal fluctuations of litter and soil Collembola and their drivers in rainforest and plantation systems
Source: PeerJ. 2024 Apr 1;12:e17125. doi: 10.7717/peerj.17125 (PMC10993886; doi:10.7717/peerj.17125)
Supplement: Supplemental Information 4 [file peerj-12-17125-s004.xlsx]

## Sheet: Sheet1
SampleCode	Plot	Subplot	System	Layer	SeasonNo	Season	BasalRespiration	MicrobialC	pH	percentC	percentN	C/N
HF1a season1litter	HF1	HF1a	F	Litter	season1	March	71.26	10933.9	4.52	28.83	1.22	23.6311
HF2a season1litter	HF2	HF2a	F	Litter	season1	March	56.18	5741.05	4.02	34.87	1.23	28.3496
HF3a season1litter	HF3	HF3a	F	Litter	season1	March	47.38	5809.24	3.53	36.93	1.51	24.457
HF4a season1litter	HF4	HF4a	F	Litter	season1	March	50.92	6176.07	3.61	36.52	1.15	31.7565
HO1a season1litter	HO1	HO1a	O	Litter	season1	March	129.29	26171	5.22	34.64	1.28	27.0625
HO2a season1litter	HO2	HO2a	O	Litter	season1	March	57.41	8614.29	5.25	21.45	0.74	28.9865
HO3a season1litter	HO3	HO3a	O	Litter	season1	March	41.71	5146.83	4.25	17.23	0.67	25.7164
HO4a season1litter	HO4	HO4a	O	Litter	season1	March	54.15	8951.9	5.93	26.56	1.05	25.2952
HR1a season1litter	HR1	HR1a	R	Litter	season1	March	92.09	16437.1	5.08	29.47	1.03	28.6117
HR2a season1litter	HR2	HR2a	R	Litter	season1	March	148.35	22668.1	4.98	40.1	1.71	23.4503
HR3a season1litter	HR3	HR3a	R	Litter	season1	March	97.72	13800.6	4.97	25.29	1.17	21.6154
HR4a season1litter	HR4	HR4a	R	Litter	season1	March	85.25	18053.7	4.78	41.16	1.44	28.5833
HF1a season2litter	HF1	HF1a	F	Litter	season2	June	59.51	6931.78	3.96	34.23	1.03	33.233
HF2a season2litter	HF2	HF2a	F	Litter	season2	June			3.92	38.88	1.51	25.7483
HF3a season2litter	HF3	HF3a	F	Litter	season2	June	84.67	14613.4	3.96	41	1.6	25.625
HF4a season2litter	HF4	HF4a	F	Litter	season2	June	70.11	9063.07	3.56	47.05	1.29	36.4729
HO1a season2litter	HO1	HO1a	O	Litter	season2	June	80.27	6159.54	5.3	35.13	1.34	26.2164
HO2a season2litter	HO2	HO2a	O	Litter	season2	June	54.91	4138.65	4.84	22.3	0.68	32.7941
HO3a season2litter	HO3	HO3a	O	Litter	season2	June	71.45	5595.97	4.62	33.15	1.34	24.7388
HO4a season2litter	HO4	HO4a	O	Litter	season2	June	135.3	5600.27	6.18	24.71	0.67	36.8806
HR1a season2litter	HR1	HR1a	R	Litter	season2	June	138.21	8598.94	5.27	28.46	1	28.46
HR2a season2litter	HR2	HR2a	R	Litter	season2	June		13656.5	5.17	20.2	0.74	27.2973
HR3a season2litter	HR3	HR3a	R	Litter	season2	June	82.47	7568.04	4.97	35.74	1.1	32.4909
HR4a season2litter	HR4	HR4a	R	Litter	season2	June	88.84	6007.09	4.5	38.66	1.26	30.6825
HF1a season3litter	HF1	HF1a	F	Litter	season3	August	75.65	6742.17	4.47	33.19	1.2	27.6583
HF2a season3litter	HF2	HF2a	F	Litter	season3	August	58.98	5578.39	4.11	43.73	1.44	30.3681
HF3a season3litter	HF3	HF3a	F	Litter	season3	August	37.34	5644.54	4.26	31.11	1.14	27.2895
HF4a season3litter	HF4	HF4a	F	Litter	season3	August	51.18	6264.31	3.63	35.99	1.13	31.8496
HO1a season3litter	HO1	HO1a	O	Litter	season3	August	129.75	6806.59	5.29	44.38	1.25	35.504
HO2a season3litter	HO2	HO2a	O	Litter	season3	August	183.73	9068.98	6.52	40.06	1.05	38.1524
HO3a season3litter	HO3	HO3a	O	Litter	season3	August	35.34	3377.8	4.35	32.59	1.33	24.5038
HO4a season3litter	HO4	HO4a	O	Litter	season3	August	116.57	4896.3	4.76	41.6	1	41.6
HR1a season3litter	HR1	HR1a	R	Litter	season3	August	211.67	8320.41	5.65	51	1.45	35.1724
HR2a season3litter	HR2	HR2a	R	Litter	season3	August	127.67	18763.5	5.8	43.94	1.52	28.9079
HR3a season3litter	HR3	HR3a	R	Litter	season3	August	120.31	7019.06	5.6	48.72	1.39	35.0504
HR4a season3litter	HR4	HR4a	R	Litter	season3	August	96.69	4200.89	4.42	49.03	1.56	31.4295
HF1a season4litter	HF1	HF1a	F	Litter	season4	November	57.5	7296.16	4.61	34.75	1.33	26.1278
HF2a season4litter	HF2	HF2a	F	Litter	season4	November	64.48	5176.34	4.21	42.58	1.41	30.1986
HF3a season4litter	HF3	HF3a	F	Litter	season4	November	32.89	11062.7	4.26	34.15	1.1	31.0455
HF4a season4litter	HF4	HF4a	F	Litter	season4	November	60.08	14587.5	3.99	45.73	1.43	31.979
HO1a season4litter	HO1	HO1a	O	Litter	season4	November	80.07	25157.7	5.63	37.31	1.53	24.3856
HO2a season4litter	HO2	HO2a	O	Litter	season4	November	54.79	16624.2	5.34	31.13	1.1	28.3
HO3a season4litter	HO3	HO3a	O	Litter	season4	November	31.68	3947.15	4.94	30.24	1.41	21.4468
HO4a season4litter	HO4	HO4a	O	Litter	season4	November	76.62	10480.5	5.74	25.73	0.97	26.5258
HR1a season4litter	HR1	HR1a	R	Litter	season4	November	116.54	13253.1	5.78	40.17	1.76	22.8239
HR2a season4litter	HR2	HR2a	R	Litter	season4	November	48.55	7141.51	5.51	40.24	1.76	22.8636
HR3a season4litter	HR3	HR3a	R	Litter	season4	November			5.46	26.63	1.1	24.2091
HR4a season4litter	HR4	HR4a	R	Litter	season4	November	80.43	15063	5.03	31.24	1.32	23.6667
HF1a season1soil	HF1	HF1a	F	Soil	season1	March	5.02	570.59	4	2.96	0.2	14.8
HF2a season1soil	HF2	HF2a	F	Soil	season1	March	4.58	477.14	3.92	2.77	0.2	13.85
HF3a season1soil	HF3	HF3a	F	Soil	season1	March	5.73	475.77	3.63	3.53	0.24	14.7083
HF4a season1soil	HF4	HF4a	F	Soil	season1	March	9.5	618.34	3.63	3.43	0.23	14.913
HO1a season1soil	HO1	HO1a	O	Soil	season1	March	14.05	836.07	5.44	4.76	0.36	13.2222
HO2a season1soil	HO2	HO2a	O	Soil	season1	March	6.64	213.67	4.35	1.91	0.15	12.7333
HO3a season1soil	HO3	HO3a	O	Soil	season1	March	2.05	266.07	4.37	1.33	0.1	13.3
HO4a season1soil	HO4	HO4a	O	Soil	season1	March	4.83	866.55	4.85	3.04	0.18	16.8889
HR1a season1soil	HR1	HR1a	R	Soil	season1	March	4.36	309.66	4.14	2.01	0.17	11.8235
HR2a season1soil	HR2	HR2a	R	Soil	season1	March	5.83	515.72	4.16	2.42	0.21	11.5238
HR3a season1soil	HR3	HR3a	R	Soil	season1	March	6.72	317.44	4.24	1.56	0.12	13
HR4a season1soil	HR4	HR4a	R	Soil	season1	March	3.55	623.52	4.12	3.1	0.24	12.9167
HF1a season2soil	HF1	HF1a	F	Soil	season2	June	3.13	646.9	3.9	2.55	0.18	14.1667
HF2a season2soil	HF2	HF2a	F	Soil	season2	June	5.91	459.67	3.68	4.38	0.28	15.6429
HF3a season2soil	HF3	HF3a	F	Soil	season2	June			3.39	5.79	0.34	17.0294
HF4a season2soil	HF4	HF4a	F	Soil	season2	June	8.2	602.72	3.49	4.47	0.29	15.4138
HO1a season2soil	HO1	HO1a	O	Soil	season2	June	3.67	502.53	4.74	2.59	0.2	12.95
HO2a season2soil	HO2	HO2a	O	Soil	season2	June	2.39	246.46	4.3	1.29	0.11	11.7273
HO3a season2soil	HO3	HO3a	O	Soil	season2	June	0.41	181.47	4.42	1.11	0.09	12.3333
HO4a season2soil	HO4	HO4a	O	Soil	season2	June	3.13	426.91	4.44	2.04	0.14	14.5714
HR1a season2soil	HR1	HR1a	R	Soil	season2	June	4.62	348.98	4.24	2.14	0.18	11.8889
HR2a season2soil	HR2	HR2a	R	Soil	season2	June	5.36	626.68	4.12	2.63	0.23	11.4348
HR3a season2soil	HR3	HR3a	R	Soil	season2	June	1.88	246.43	4.15	1.43	0.11	13
HR4a season2soil	HR4	HR4a	R	Soil	season2	June	10.59	388.11	4.05	3.03	0.24	12.625
HF1a season3soil	HF1	HF1a	F	Soil	season3	August	4.92	616.67	3.98	2.88	0.2	14.4
HF2a season3soil	HF2	HF2a	F	Soil	season3	August	2.95	329.92	3.76	3.58	0.24	14.9167
HF3a season3soil	HF3	HF3a	F	Soil	season3	August	5.93	436.17	3.72	3.08	0.22	14
HF4a season3soil	HF4	HF4a	F	Soil	season3	August	8.54	353.23	3.61	3.83	0.24	15.9583
HO1a season3soil	HO1	HO1a	O	Soil	season3	August	2.6	711.77	4.4	2.82	0.19	14.8421
HO2a season3soil	HO2	HO2a	O	Soil	season3	August	3.04	266.93	4.48	2.83	0.18	15.7222
HO3a season3soil	HO3	HO3a	O	Soil	season3	August	0.92	156.07	4.39	0.93	0.07	13.2857
HO4a season3soil	HO4	HO4a	O	Soil	season3	August	3.17	220.53	4.15	1.8	0.12	15
HR1a season3soil	HR1	HR1a	R	Soil	season3	August	3.26	518.04	4.22	2.11	0.19	11.1053
HR2a season3soil	HR2	HR2a	R	Soil	season3	August	4.33	459.01	4.13	3.03	0.25	12.12
HR3a season3soil	HR3	HR3a	R	Soil	season3	August	1.51	235.85	4.19	1.35	0.11	12.2727
HR4a season3soil	HR4	HR4a	R	Soil	season3	August	6.15	561.96	4.13	2.9	0.21	13.8095
HF1a season4soil	HF1	HF1a	F	Soil	season4	November	2.14	258.37	4.05	2.61	0.2	13.05
HF2a season4soil	HF2	HF2a	F	Soil	season4	November	3.52	451.76	3.78	3.99	0.25	15.96
HF3a season4soil	HF3	HF3a	F	Soil	season4	November	4.84	250.79	4.14	3.49	0.23	15.1739
HF4a season4soil	HF4	HF4a	F	Soil	season4	November	3.49	351.21	3.7	3.1	0.2	15.5
HO1a season4soil	HO1	HO1a	O	Soil	season4	November	2.92	345.54	4.2	2.43	0.17	14.2941
HO2a season4soil	HO2	HO2a	O	Soil	season4	November	4.92	179.2	4.63	2.32	0.17	13.6471
HO3a season4soil	HO3	HO3a	O	Soil	season4	November	0.89	98.87	4.38	1.01	0.08	12.625
HO4a season4soil	HO4	HO4a	O	Soil	season4	November	1.93	308.38	4.53	1.96	0.12	16.3333
HR1a season4soil	HR1	HR1a	R	Soil	season4	November	2.56	450.12	4.2	1.75	0.16	10.9375
HR2a season4soil	HR2	HR2a	R	Soil	season4	November	2.57	267.04	4.16	2.46	0.22	11.1818
HR3a season4soil	HR3	HR3a	R	Soil	season4	November	2.71	227.98	4.28	1.4	0.12	11.6667
HR4a season4soil	HR4	HR4a	R	Soil	season4	November	3.02	455.22	4.05	3.03	0.22	13.7727
